# Supplementary material for: Favorable Prognosis in Patients with Recovered Pulmonary Hypertension after TAVI: An Analysis of the LAPLACE-TAVI Registry
Source: J Clin Med. 2023 Jan 16;12(2):729. doi: 10.3390/jcm12020729 (PMC9866150; doi:10.3390/jcm12020729)
Supplement: Supplementary file 1 [file jcm-12-00729-s001.zip]

Archive with 1 entries (1 files):
- jcm-2112679-supplementary.pdf
